# Supplementary material for: An empirical study on learners’ learning emotion and learning effect in offline learning environment
Source: PLoS One. 2023 Nov 16;18(11):e0294407. doi: 10.1371/journal.pone.0294407 (PMC10653466; doi:10.1371/journal.pone.0294407)
Supplement: S1 Data — (XLSX) [file pone.0294407.s003.xlsx]

## Sheet: Sheet1
	Joy	Relaxation	Surprise	Meekness	Contempt	Disgust	Sadness	Anxiety	Amount
S1	2	8	3	8	7	3	5	7	43
S2	3	7	3	5	7	2	3	6	36
S3	2	8	4	5	8	4	4	7	42
S4	4	7	3	8	8	3	3	5	41
S5	4	7	3	4	4	2	3	6	33
S6	4	8	2	6	6	4	4	6	40
S7	3	9	2	6	6	5	4	6	41
S8	2	8	3	8	7	3	5	5	41
S9	3	7	3	5	7	2	3	6	36
S10	2	8	4	5	8	4	4	7	42
S11	4	7	3	8	8	3	3	5	41
S12	4	7	3	4	4	2	3	6	33
S13	4	8	2	6	6	4	4	6	40
S14	3	9	2	6	6	5	4	6	41
S15	2	10	3	8	7	3	5	8	46
S16	3	7	3	5	7	2	3	6	36
S17	2	8	4	5	8	4	4	7	42
S18	4	7	3	8	8	3	3	7	43
S19	4	7	3	4	4	2	3	5	32
S20	4	8	2	6	6	4	4	6	40
S21	3	9	2	6	6	5	4	6	41
S22	2	9	3	8	7	3	5	4	41
S23	3	7	3	5	7	2	3	6	36
S24	2	8	4	5	8	4	4	4	39
S25	4	7	3	8	8	3	3	5	41
S26	4	7	3	4	4	2	3	6	33
S27	4	8	2	6	6	4	4	6	40
S28	3	9	2	6	6	5	4	6	41
S29	3	8	4	9	6	4	4	4	42
S30	4	7	3	4	4	2	3	6	33
S31	4	8	2	6	6	4	4	6	40
S32	3	9	2	6	6	5	4	4	39
S33	2	10	3	8	7	3	5	4	42
S34	3	7	3	5	7	2	3	6	36
S35	2	8	4	5	8	4	4	7	42
S36	4	7	3	8	8	3	3	5	41
S37	4	7	3	4	4	2	3	6	33
S38	4	8	2	6	6	4	4	6	40
S39	3	9	2	6	6	5	4	4	39
S40	2	10	3	8	7	3	5	8	46
S41	3	7	3	5	7	2	3	6	36
S42	2	8	4	5	8	4	4	4	39
S43	4	7	3	8	8	3	3	5	41
S44	4	6	3	6	5	3	3	4	34
S45	3	7	5	8	6	4	3	6	42
S46	3	8	4	9	6	4	4	4	42
S47	4	7	3	4	4	2	3	6	33
S48	4	8	2	6	6	4	4	6	40
S49	3	9	2	6	6	5	4	6	41
S50	2	8	3	8	7	3	5	8	44
S51	3	6	3	5	7	2	3	6	35
S52	2	5	4	5	8	4	4	7	39
S53	4	7	3	8	8	3	3	5	41
S54	4	8	4	7	7	3	2	5	40
S55	4	8	3	4	7	5	3	8	42
S56	3	7	4	7	8	4	3	4	40
S57	4	8	3	4	7	5	3	6	40
S58	3	7	4	7	8	4	3	6	42
S59	3	9	2	6	6	4	4	5	39
S60	2	4	3	6	3	3	3	6	30
S61	4	8	3	4	7	5	3	5	39
S62	3	7	4	7	8	4	3	4	40
S63	6	4	6	4	4	4	4	3	35
S64	6	4	5	3	3	4	3	2	30
S65	7	6	4	2	2	3	5	1	30
S66	9	5	6	3	3	4	3	2	35
S67	9	3	6	1	4	3	3	0	29
S68	8	5	6	2	3	4	2	1	31
S69	5	3	7	4	2	3	2	3	29
S70	7	7	6	2	1	3	3	0	29
S71	5	4	7	3	2	2	4	2	29
S72	6	5	7	2	5	4	3	1	33
S73	8	5	8	1	3	3	3	4	35
S74	9	6	5	2	2	4	3	2	33
S75	7	5	9	1	3	3	3	1	32
S76	7	4	7	3	2	4	3	3	33
S77	5	6	8	1	3	3	3	4	33
S78	7	5	9	2	1	2	6	1	33
S79	9	6	8	3	2	4	3	4	39
S80	8	6	9	2	3	4	3	2	37
S81	7	4	8	1	2	3	4	1	30
S82	7	6	8	2	3	4	3	0	33
S83	8	5	9	1	2	3	4	4	36
S84	9	4	8	2	1	2	3	1	30
S85	8	5	8	1	3	3	4	4	36
S86	8	7	8	3	2	2	3	2	35
S87	7	6	9	1	1	4	3	0	31
S88	8	7	8	2	3	3	4	3	38
S89	5	6	7	1	3	2	3	2	29
S90	8	4	8	2	2	3	4	2	33
S91	6	6	9	1	1	3	3	3	32
S92	9	7	8	2	2	4	4	1	37
S93	6	6	9	1	3	3	5	2	35
S94	7	3	8	3	2	2	3	3	31
S95	6	6	8	2	2	3	3	2	32
S96	7	6	9	2	2	4	5	2	37
S97	8	6	7	2	3	3	6	2	37
S98	7	5	9	2	2	3	3	2	33
S99	6	4	8	3	2	4	4	2	33
S100	7	7	6	2	1	3	3	0	29
S101	5	6	7	3	2	2	4	2	31
S102	6	5	7	2	5	4	3	1	33
S103	8	5	8	1	3	3	3	4	35
S104	9	6	5	2	2	4	3	2	33
S105	7	5	9	1	3	3	3	1	32
S106	7	7	7	3	2	4	3	3	36
S107	8	6	8	1	3	3	3	4	36
S108	7	5	9	2	1	2	6	1	33
S109	9	6	8	3	2	4	3	4	39
S110	8	6	9	2	3	4	3	2	37
S111	7	6	8	1	2	3	4	1	32
S112	7	6	8	2	3	4	3	0	33
S113	8	5	9	1	2	3	4	4	36
S114	9	7	8	2	1	2	3	1	33
S115	8	5	8	1	3	3	4	4	36
S116	8	7	8	3	2	2	3	2	35
S117	7	8	9	1	1	4	3	0	33
S118	8	7	8	2	3	3	4	3	38
S119	5	6	7	1	3	2	3	2	29
S120	8	4	8	2	2	4	4	2	34
S121	6	6	9	1	1	3	3	3	32
S122	9	6	8	2	2	4	4	1	36
S123	6	5	9	2	3	3	5	2	35
S124	7	5	8	3	2	2	3	3	33
S125	6	8	8	2	2	4	3	2	35
S126	6	6	6	4	3	4	5	3	37
S127	5	6	6	4	3	4	4	3	35
Amount	663	835	683	509	560	422	452	488	4612
